# Supplementary material for: In Silico Identification and Molecular Characterization of Lentilactobacillus hilgardii Antimicrobial Peptides with Activity Against Carbapenem-Resistant Acinetobacter baumannii
Source: Antibiotics (Basel). 2025 Oct 10;14(10):1004. doi: 10.3390/antibiotics14101004 (PMC12561633; doi:10.3390/antibiotics14101004)
Supplement: Supplementary file 1 [file antibiotics-14-01004-s001.zip]

Archive with 6 entries (6 files):
- TableS1.pdf
- TableS2.pdf
- FigureS1.pdf
- FigureS2.pdf
- FileS1.fasta
- FileS2.hmm
