# Supplementary material for: In Silico Identification and Molecular Characterization of Lentilactobacillus hilgardii Antimicrobial Peptides with Activity Against Carbapenem-Resistant Acinetobacter baumannii
Source: Antibiotics (Basel). 2025 Oct 10;14(10):1004. doi: 10.3390/antibiotics14101004 (PMC12561633; doi:10.3390/antibiotics14101004)
Supplement: Supplementary file 1 [file antibiotics-14-01004-s001.zip › FileS1.fasta]

>Uniparc:UPI000012F790,Uniprot:P38577,Genbank:CAA57405,gene|locus:mesY
M----T------N-MK-SVEAYQQLDNQNLK-K-VVGG
>Uniparc:UPI000012E281,Uniprot:P34034,Genbank:AAA68003,gene|locus:lcnA
M----M------NM-K-PTESYEQLDNSALE-Q-VVGG
>Uniparc:UPI00024A0E4F,Uniprot:H2EST2,Genbank:AEY55410,gene|locus:lecC
M----M------NM-K-PTESYEQLDNSALE-Q-VIGG
>Uniparc:UPI00002266E2,Uniprot:Q6SZ94,Genbank:AAR26473,gene|locus:mundKS
------------------MKK---LTAKEMS-Q-VVGG
>Uniparc:UPI0000519906,Uniprot:Q4U1B4,Genbank:AAY44078,gene|locus:sppA
------------------MEKFIELSLKEVT-A-ITGG
>Uniparc:UPI00000B0258,Uniprot:P80569,Genbank:AF275938,gene|locus:pisA
------------------MKTVKELSVKEMQ-L-TTGG
>Uniparc:UPI0000127161,Uniprot:P38579,Genbank:AAA23014,gene|locus:cbnBM1
------------------MKSVKELNKKEMQ-Q-INGG
>Uniparc:UPI0000127162,Uniprot:P38580,Genbank:AAA72431,gene|locus:cbnB2
------------------MNSVKELNVKEMK-Q-LHGG
>Uniparc:UPI0000046635,Uniprot:A0A2H1MYH0,Genbank:SOE45393,gene|locus:skgA1
------------------MKNTRSLTIQEIK-S-ITGG
>Uniparc:UPI000213107C,Uniprot:F8TET4,Genbank:AEH68223,gene|locus:pedA
------------------MKKNEKLTEKEMA-N-IIGG
>Uniparc:UPI0030CE70FD,Uniprot:N.A.,Genbank:WWB45047,gene|locus:V5247_12400
MPFYFSN-----LI-L-QFAHLKILSIKETQ-L-IYGG
>Uniparc:UPI00000B8E18,Uniprot:Q9Z4J1,Genbank:CAA11804,gene|locus:dvnV41
M----K------N--L-KEGSYTAVNTDELK-S-INGG
>Uniparc:UPI00000BEC4A,Uniprot:Q93FV7,Genbank:AAL09346,gene|locus:plaA
-----------------MMKKIEKLTEKEMA-N-IIGG
>Uniparc:UPI00002266BF,Uniprot:Q6XVH0,Genbank:AAP44569,gene|locus:sakX
------------------MEAIKKLDLQAMK-G-IVGG
>Uniparc:N.A.,Uniprot:N.A.,Genbank:BAA07120,gene|locus:acdA
M----I-------S-M-ISSHQKTLTDKELA-L-ISGG
>Uniparc:UPI00001D899F,Uniprot:Q6TGQ7,Genbank:AAQ95741,gene|locus:munA
------------------MKK---LTSKEMA-Q-VVGG
>Uniparc:UPI000442F63D,Uniprot:P86183,Genbank:AHW46186,gene|locus:entHF
------------------MEK---LTVKEMS-Q-VVGG
>Uniparc:UPI000013551F,Uniprot:P0A310,Genbank:CAA86942,gene|locus:sapA
------------------MNNVKELSMTELQ-T-ITGG
>Uniparc:UPI0001BE9AF0,Uniprot:D2DXK5,Genbank:ACZ36002,gene|locus:avcA
------------------MTRSKKLNLREMK-N-VVGG
>Uniparc:UPI0007C5E425,Uniprot:A0A172Q685,Genbank:AND78905,gene|locus:A0O21_02135
M-----------TA-K-TLEQFETMTDAQIS-A-IEGG
>Uniparc:UPI0001CA7C82,Uniprot:A0A109DGP5,Genbank:KWU04965,gene|locus:AEL95_00230
------------------MVKFQELKENQLS-Q-VLGG
>Uniparc:UPI00076147D2,Uniprot:A0A109DGD3,Genbank:KWU04967,gene|locus:AEL95_00245
------------------MVKFQELKESQLS-Q-VLGG
>Uniparc:UPI0001E10788,Uniprot:A0A1X1J530,Genbank:ORO80504,gene|locus:B7709_00205
M-----------NL-K-MMEQFEIMDTEMLA-S-KVGG
>Uniparc:UPI00084EE540,Uniprot:A0A1E5KT44,Genbank:OEH81023,gene|locus:BCR26_05785
M-----------ER-A-TMEKMQKLDLQKMK-D-IVGG
>Uniparc:UPI0010138A14,Uniprot:A0A4Q1U0B4,Genbank:RXT24942,gene|locus:BVJ53_06755
---------------M-LKETIAPLSDAEIS-K-ITGG
>Uniparc:UPI000DF398F0,Uniprot:A0A368UB43,Genbank:RCW16230,gene|locus:CAC02_09665
M-----------NT-Q-TFEQFDVMTDAELA-T-VEGG
>Uniparc:UPI0001E0B852,Uniprot:A0A2I1YFA7,Genbank:PLA53580,gene|locus:CYK21_08530
M-----------NT-K-TFDQFDVMTDAELS-T-VEGG
>Uniparc:UPI00019C89C9,Uniprot:A0A3E4MB07,Genbank:RGK46790,gene|locus:DXD09_05295
------------------MENKKKLTKADLA-K-VTGG
>Uniparc:UPI00020DED1D,Uniprot:N.A.,Genbank:TYL02708,gene|locus:E0F70_06240
M-----------NT-K-IFEKFDFMDNEKLA-Y-IDGG
>Uniparc:UPI001109B8AD,Uniprot:A0A5R9BUP3,Genbank:TLQ04438,gene|locus:FEZ51_05090
------------------MVKVKELNDKELK-N-VVGG
>Uniparc:UPI0000131FC9,Uniprot:A0A5R9BRI4,Genbank:TLQ03338,gene|locus:FEZ51_09860
------------------MKKIEKLTEKEMA-N-IIGG
>Uniparc:UPI00070E6485,Uniprot:A0A5B7T745,Genbank:QCX26001,gene|locus:FG051_11395
M----K----------------KVIDENSLS-L-ISGG
>Uniparc:UPI0005A8587E,Uniprot:N.A.,Genbank:QEA56900,gene|locus:FGL75_02950
M------------NHK--LYSFAIIDDDELI-N-IIGG
>Uniparc:UPI000680AB77,Uniprot:A0A6A8M8T3,Genbank:MST86108,gene|locus:FYJ62_00170
------------------MEKFETLTEMDLK-D-VIGG
>Uniparc:UPI001293118A,Uniprot:A0A843Z414,Genbank:MQR27529,gene|locus:GFV13_09840
M--------------N-SAENYHQLDNDALG-Q-VIGG
>Uniparc:UPI0002F29216,Uniprot:N.A.,Genbank:QGM20307,gene|locus:GJS34_08070
M-----------NM-T-LMKPFNIIDTDKLA-H-VEGG
>Uniparc:UPI00003CE144,Uniprot:A0A833WRQ2,Genbank:KAF5440650,gene|locus:HFC68_04795
------------------MTEIKVLNDKELK-N-VVGG
>Uniparc:UPI000885C392,Uniprot:A0AAV3WVK5,Genbank:GEQ35776,gene|locus:M132T_12840
------------------MQKVKELSVKEMQ-Q-TKGG
>Uniparc:UPI00000AE7AE,Uniprot:A0A242DIK9,Genbank:OTO22428,gene|locus:entA
------------------MKHLKILSIKETQ-L-IYGG
>Uniparc: UPI000012E282,Uniprot:Q53446,Genbank:AAC60488,gene|locus:N.A.
M----N------NM-K-SADNYQQLDNNALE-Q-VVGG
>Uniparc:UPI000B5A9C30,Uniprot:A0A242CVW3,Genbank:OTO14283,gene|locus:A5875_003440
------------------MAKSKKLNLREMK-N-IVGG
>Uniparc:UPI00032E646B,Uniprot:R2Q705,Genbank:EOH91048,gene|locus:UAU_03587
------------------MQNIKALSAKELI-E-ITGG
>Uniparc:UPI00098BE6EB,Uniprot:A0A1S8NI68,Genbank:OOM16083,gene|locus:pedA
------------------MEKFTMLTDAEME-I-ISGG
>Uniparc:UPI000225C756,Uniprot:G5JUX3,Genbank:EHJ52192,gene|locus:sakP
M-----------NT-P-VFEQFEVMDKEALS-I-IEGG
>Uniparc:UPI000225E5DB,Uniprot:G5JN10,Genbank:EHI73908,gene|locus:sakP_2
M-----------KT-Q-AIEKFDVMDVQELA-A-VEGG
>Uniparc:UPI0001F8925D,Uniprot:E9DL22,Genbank:EFX55731,gene|locus:sakP
M-----------AT-Q-TIENFNTLDFETLA-S-VEGG
>Uniparc:UPI000225E620,Uniprot:G5JMW2,Genbank:EHI73455,gene|locus:sakP_1
M-----------TT-Q-TLEQFDAMTVQELA-A-IEGG
>Uniparc:UPI0001614F52,Uniprot:A9Q0M7,Genbank:ABQ23939,gene|locus:ubaA
M--------------N-TIEKFENIKLFSLK-K-IIGG
>Uniparc:UPI00066C8845,Uniprot:A0A3R9JZQ9,Genbank:RSJ67040,gene|locus:ubaA
M-----------DT-K-MMEQFEVMDTEMLA-S-KVGG
>Uniparc:UPI0001E99FBB,Uniprot:A0A380JE35,Genbank:SUN36243,gene|locus:ubaA
M-----------KT-Q-AIERFEVMNSEVLS-T-VEGG
>Uniparc:UPI000F6DA993,Uniprot:A0A7Z8ZV13,Genbank:VEF05152,gene|locus:ubaA
M-----------NT-T-LMKQFEIIDTDKLA-H-VEGG
>Uniparc:UPI000E1008F1,Uniprot:A0A345VLC4,Genbank:AXJ13526,gene|locus:ubaA
M-----------NT-K-TFEQFEVMDNVELS-T-IEGG
>Uniparc:UPI0001B29955,Uniprot:A0A4R6CRQ3,Genbank:TDN29909,gene|locus:CEE75_09295
M--------------S-GMVKFQELKENQLS-Q-VLGG
>Uniparc:UPI000330D63F,Uniprot:R2SRR0,Genbank:EOH90809,gene|locus:UAU_03348
------------------MKASKEMTKNEMK-S-VIGG
>Uniparc:UPI0002276CAD,Uniprot:A0A1I2SKM3,Genbank:SFG50441,gene|locus:SAMN02910432_0163
---------------------MRQLSEKELK-K-IMGG
>Uniparc:UPI0008D6D556,Uniprot:A0A1H9V5A4,Genbank:SES16584,gene|locus:SAMN04487840_1208
M-----------NT-K-TFEQFDVMTDAELA-K-VEGG
>Uniparc:UPI000BE23263,Uniprot:N.A.,Genbank:QLG78254,gene|locus:LeuG3613_05100
----------M-------LQNAKELTNEELQ-A-INGG
>Uniparc:UPI0003B2DE15,Uniprot:U5MN99,Genbank:AGX41983,gene|locus:CLSA_c09720
------------------MKKIKELKVEELQ-E-ISGG
>Uniparc:UPI0002E13943,Uniprot:A0AAW3GL12,Genbank:KIS16772,gene|locus:AT55_00879
M-----------NT-T-LMKQFEIIDADKLA-H-VEGG
>Uniparc:UPI000D57CD85,Uniprot:A0A372KM42,Genbank:AXQ79135,gene|locus:DDV21_008580
M-----------TA-K-TLEQFETMTDRQLS-A-VEGG
>Uniparc:UPI000CF1E0E1,Uniprot:N.A.,Genbank:PQC75886,gene|locus:CUN04_07125
------------------MKHLKILSIKKTQ-L-IYGG
>Uniparc:UPI0003B5B4F5,Uniprot:N.A.,Genbank:HCS93532,gene|locus:DIW15_02340
------------------MKNVEKISLVELK-K-VTGG
>Uniparc:UPI0006F0F6D2,Uniprot:A0A0R1M9U5,Genbank:KRL05015,gene|locus:FC92_GL001711
------------------MKKEIELSEKELV-R-IIGG
>Uniparc:UPI0003E894F4,Uniprot:W7BE23,Genbank:EUJ18023,gene|locus:MAQA_09646
------------------MKNMTRLDSTEMA-K-TIGG
>Uniparc:UPI0006F0B0C3,Uniprot:A0A0R2CZY5,Genbank:KRM97329,gene|locus:FC24_GL001585
-----------------------MLSKEELT-Q-VNGG
>Uniparc:UPI0002C0EFBE,Uniprot:M1GJX1,Genbank:AGC70505,gene|locus:PEPE_0082
------------------MTEIKVLNGKELK-N-VVGG
>Uniparc:UPI0014380DB2,Uniprot:A0A6F9Y867,Genbank:GET13618,gene|locus:SN811_21180
------------------MENKKKLTTADLA-K-VTGG
>Uniparc:UPI0006F0C96B,Uniprot:A0A256L981,Genbank:OYR89979,gene|locus:CBF70_09980
------------------MKNVKNLKEEDLM-M-IQGG
>Uniparc:UPI0006F19925,Uniprot:A0A0R2AIP5,Genbank:KRM64363,gene|locus:FC14_GL001917
------------MS-D-KMENKKKLTTADLA-K-VTGG
>Uniparc:UPI001437DB6B,Uniprot:A0A6F9XRG7,Genbank:GET07849,gene|locus:SY111_04730
------------MS-D-KIENKKKLTTVDLA-K-VTGG
>Uniparc:UPI0003C92CE9,Uniprot:U6BY79,Genbank:BAN57370,gene|locus:AB771454.1:24..215
------------------MNNYSAINELELK-S-VKGG
>Uniparc:UPI00000BA742,Uniprot:Q8KWI0,Genbank:AAM61778,gene|locus:abp118alpha
-----------------MMKEFTVLTECELA-K-VDGG
>Uniparc:UPI00000B6191,Uniprot:Q1WQX8,Genbank:ABE00720,gene|locus:LSL_1916
M-----------KN---LDKRFTIMTEDNLA-S-VNGG
>Uniparc:UPI000002E795,Uniprot:Q08GC3,Genbank:CAL48352,gene|locus:amyLa
------------------MSKGEVLNEDELT-A-VVGG
>Uniparc:UPI000002E796,Uniprot:Q08GC2,Genbank:CAL48353,gene|locus:amyLb
---------------------MKQLNSEQLQ-N-IIGG
>Uniparc:UPI00001A9420,Uniprot:Q7X3T4,Genbank:AAP55753,gene|locus:acd221A
M----I----------------EKVSKNELS-R-IYGG
>Uniparc:UPI00001A982C,Uniprot:Q7WRX6,Genbank:AAP56345,gene|locus:acd221B
-------------------MALKTLEKHELR-N-VMGG
>Uniparc:UPI0000602EB0,Uniprot:C0SQN9,Genbank:BAU19434,gene|locus:breB
------------------MEKFAVLSLSDLV-D-IQGG
>Uniparc:UPI0000602EB1,Uniprot:C0SQP0,Genbank:BAU19435,gene|locus:breC
--------------------MYKELTVDELA-L-IDGG
>Uniparc:UPI00000B53E2,Uniprot:Q46313,Genbank:CRI06714,gene|locus:BN424_pa0049
------------------MKSVKELNVKEMQ-Q-TIGG
>Uniparc:UPI00000AF186,Uniprot:Q46312,Genbank:CRI06715,gene|locus:BN424_pa0050
-----------------MNKEFKSLNEVEMK-K-INGG
>Uniparc:UPI0001CEA566,Uniprot:D7UP03,Genbank:BAJ10063,gene|locus:enxA
------------------MQNVKEVSVKEMK-Q-IIGG
>Uniparc:UPI0001B9A232,Uniprot:D7UP04,Genbank:BAJ10064,gene|locus:enxB
------------------MKKYNELSKKELL-Q-IQGG
>Uniparc:UPI00000B209F,Uniprot:Q9L9U6,Genbank:AAF63952,gene|locus:ent1071A
------------------MKQYKVLNEKEMK-K-PIGG
>Uniparc:UPI00000BEFD1,Uniprot:Q9L9U5,Genbank:AAF63953,gene|locus:ent1071B
M----K------N-IK-NASNIKVIEDNELK-A-ITGG
>Uniparc:UPI0006693B48,Uniprot:A0A1V3Y1B3,Genbank:PKZ90469,gene|locus:CYJ86_07755
---------------------MKVLNECQLQ-T-VVGG
>Uniparc:UPI00000B3CCC,Uniprot:Q9XDR7,Genbank:BBE52947,gene|locus:gatA
------------------MKNFNTLSFETLA-N-IVGG
>Uniparc:UPI00000E2D2F,Uniprot:Q8DWB7,Genbank:AAN57926,gene|locus:SMU_150
M-----------DT-Q-AFEQFDVMDSQTLS-T-VEGG
>Uniparc:UPI0001B30B44,Uniprot:N.A.,Genbank:WP_002263728,gene|locus:Bacteriocin_Iic
M----E---------L-NVNNYKSLTNDELS-E-VFGG
>Uniparc:UPI0001A92F83,Uniprot:C5IHS6,Genbank:ACR43769,gene|locus:lagA
---------------------MKELSEKELR-E-CVGG
>Uniparc:UPI0001A92F84,Uniprot:C5IHS7,Genbank:ACR43770,gene|locus:lagB
M----K------NNNN-FFKGMEIIEDQELV-S-ITGG
>Uniparc:UPI0000D79C84,Uniprot:Q1JV78,Genbank:BAE94425,gene|locus:laqB
M----K------NNNNNFFKDMEIIEDQELV-S-ITGG
>Uniparc:UPI00000B12D0,Uniprot:Q9RMH8,Genbank:AAF09581,gene|locus:Lac705beta
M----ES--------N-KLEKFANISNKDLN-K-ITGG
>Uniparc:UPI00000BAAE5,Uniprot:Q9RMH7,Genbank:AAF09582,gene|locus:Lac705alpha
-------------M-D-NLNKFKKLSDNKLQ-A-TIGG
>Uniparc:UPI000000398A,Uniprot:Q84HW0,Genbank:AAO18427,gene|locus:plnc8A
------------------MDKFEKISTSNLE-K-ISGG
>Uniparc:UPI0000003989,Uniprot:Q84HW1,Genbank:AAO18426,gene|locus:plnc8B
M----N--N---------LNKFSTLGKSSLS-Q-IEGG
>Uniparc:UPI00000BF05B,Uniprot:O32831,Genbank:CAA75397,gene|locus:plsA
M----N--NALSFE-Q-QFTDFSTLSDSELE-S-VEGG
>Uniparc:UPI00000BF000,Uniprot:O32830,Genbank:CAA75396,gene|locus:plsB
-------------M-D-KIIKFQGISDDQLN-A-VIGG
>Uniparc:UPI00000108F0,Uniprot:I6VSE8,Genbank:AFM80210,gene|locus:plnE
M-----------LQ-F-EKLQYSRLPQKKLA-K-ISGG
>Uniparc:UPI00000108EF,Uniprot:I6WB61,Genbank:AFM80209,gene|locus:plnF
------------------MKKFLVLRDRELN-A-ISGG
>Uniparc:UPI00000108E5,Uniprot:I6WKV6,Genbank:AFM80202,gene|locus:plnJ
M----TVNKMIKDL-D-VVDAFAPISNNKLN-G-VVGG
>Uniparc:UPI00000BA4DB,Uniprot:I6TUV2,Genbank:AFM80201,gene|locus:plnK
M----KI-----KL-T-VLNEFEELTADAEK-N-ISGG
>Uniparc:UPI000002F42F,Uniprot:O54454,Genbank:AAB91455,gene|locus:thmA
M-----------NT-I-TICKFDVLDAELLS-T-VEGG
>Uniparc:UPI000002F430,Uniprot:O54455,Genbank:AAB91456,gene|locus:thmB
------M--------K-QYNGFEVLHELDLA-N-VTGG
>Uniparc:UPI0000239BD1,Uniprot:P24022,Genbank:AAS08588,gene|locus:lafA
------------------MKQFNYLSHKDLA-V-VVGG
>Uniparc:UPI000012E1F9,Uniprot:Q48509,Genbank:AAS08589,gene|locus:lafX
------------------M----KLNDKELS-K-IVGG
>Uniparc:UPI0007060CAA,Uniprot:A0A0N7CHH8,Genbank:AKL79726,gene|locus:bac3
M----NN-----NL-K-ILNEFEHLEDNKLT-L-VTGG
>Uniparc:UPI0007058096,Uniprot:A0A0N7CI58,Genbank:AKL79725,gene|locus:bac2
M----D------K-KL-ILDKFEDLDTAALS-S-VVGG
>Uniparc:UPI000000B044,Uniprot:A0A5D3HNI7,Genbank:TNY46605,gene|locus:spbM
M-----------EI-K-KLETFHQMTIEKLA-K-VEGG
>Uniparc:UPI00000D97E5,Uniprot:N.A.,Genbank:WP_002985729,gene|locus:spbN
------------------MTTMKELTINDMA-S-ISGG
>Uniparc:UPI00006972BD,Uniprot:Q2ES43,Genbank:ABC70433,gene|locus:blpM
M-----------NT-K-MMEQFHEMDIAMLS-S-IEGG
>Uniparc:UPI00006972BE,Uniprot:Q2ES40,Genbank:ABC70434,gene|locus:blpN
------------------MNTYCNINETMLS-E-VYGG
>Uniparc:UPI000005149D,Uniprot:Q9ETC8,Genbank:ABU67994,gene|locus:pncI
M-----------DT-K-IMEQFHEMDITMLS-S-IEGG
>Uniparc:UPI00000B3B20,Uniprot:Q9F656,Genbank:AAG29818,gene|locus:Bovicin 255
M-----------NT-K-TFEQFDVMTDEALS-T-VEGG
>Uniparc:UPI0000059909,Uniprot:C1JZW6,Genbank:ACO57453,gene|locus:Enterocin 96
M----L--N--KKL-L-ENGVVNAVTIDELD-A-QFGG
>Uniparc:UPI00024F3699,Uniprot:H6U5Y1,Genbank:AEN79392,gene|locus:garQ
M----------------ENKNYTVLSDEELQ-K-IDGG
>Uniparc:UPI000249FCB0,Uniprot:H2B2W4,Genbank:CCF71073,gene|locus:garA
M----------------ENNNYTVLSDEELQ-K-IDGG
>Uniparc:UPI00000B265D,Uniprot:O86283,Genbank:AAF64054,gene|locus:lcn972
-----------------MKTKSLVLALSAVTLF-SAGG
>Uniparc:UPI000012E2A9,Uniprot:A0A8B3F2Z5,Genbank:RKO34796,gene|locus:lcnA
M----K--N---------QLNFNIVSDEELS-E-ANGG
>Uniparc:UPI000012E2AA,Uniprot:P35518,Genbank:AAB22372,gene|locus:lcnB
M----K--N---------QLNFNIVSDEELA-E-VNGG
>Uniparc:UPI00000B5B73,Uniprot:O34017,Genbank:AAB66690,gene|locus:entB
------------------MQNVKELSTKEMK-Q-IIGG
>Uniparc:UPI0000127160,Uniprot:P38578,Genbank:AAA23016,gene|locus:cbnBA
------------------MNNVKELSIKEMQ-Q-VTGG
>Uniparc:UPI000279624E,Uniprot:A0A5M9GQ24,Genbank:KAA8474864,gene|locus:BACERE00174_04553
------------------MGLFHVASKFKIS-QGIAGG
>Uniparc:UPI0001D1A8C2,Uniprot:A0A8E0M8I6,Genbank:EPC50098,gene|locus:BacSJ
------------------MLSYKELDTAKLQ-E-ISGG
>Uniparc:UPI000249FD4A,Uniprot:H2AM33,Genbank:CCF55365,gene|locus:garB
M----------------DNKSYVELSNEELQ-K-INGG
>Uniparc:UPI000249FD47,Uniprot:H2AM30,Genbank:CCF55362,gene|locus:garC
M----E-----------LNKKYKALTNEEAR-T-VIGG
>Uniparc:UPI0007418FB7,Uniprot:A0A0U4WNY1,Genbank:BAU29928,gene|locus:lczA
M----KN-----NS-K-NLNLFQSLDDEQLG-K-ITGG
>Uniparc:UPI001CE2A352,Uniprot:N.A.,Genbank:WP_225667055,gene|locus:Garvicin AG1
M----------------ENNNYTVLSDVELQ-K-IDGG
