# Supplementary material for: In Silico Identification and Molecular Characterization of Lentilactobacillus hilgardii Antimicrobial Peptides with Activity Against Carbapenem-Resistant Acinetobacter baumannii
Source: Antibiotics (Basel). 2025 Oct 10;14(10):1004. doi: 10.3390/antibiotics14101004 (PMC12561633; doi:10.3390/antibiotics14101004)
Supplement: Supplementary file 1 [file antibiotics-14-01004-s001.zip › FileS2.hmm]

HMMER3/f [3.3.2 | Nov 2020]
NAME  expanded_tcoffee_aligned
LENG  23
ALPH  amino
RF    no
MM    no
CONS  yes
CS    no
MAP   yes
DATE  Thu Sep 19 13:27:02 2024
NSEQ  128
EFFN  128.000000
CKSUM 129086964
STATS LOCAL MSV       -6.3451  0.73279
STATS LOCAL VITERBI   -6.9730  0.73279
STATS LOCAL FORWARD   -3.3188  0.73279
HMM          A        C        D        E        F        G        H        I        K        L        M        N        P        Q        R        S        T        V        W        Y   
            m->m     m->i     m->d     i->m     i->i     d->m     d->d
  COMPO   3.09511  5.86429  3.11267  2.39761  3.46103  2.30348  4.65645  2.82617  2.27745  2.31179  2.40233  2.64038  4.91466  3.12348  4.39554  2.85087  2.80046  2.86033  7.35576  4.35697
          2.68618  4.42225  2.77519  2.73123  3.46354  2.40513  3.72494  3.29354  2.67741  2.69355  4.24690  2.90347  2.73739  3.18146  2.89801  2.37887  2.77519  2.98518  4.58477  3.61503
          0.11752  7.86540  2.20277  0.61958  0.77255  0.00000        *
      1   9.01463  9.57815  9.12424  9.21210  9.48371  8.17502  9.69991  9.77941  9.38825  8.76117  0.00184  9.52003  8.81204  9.68981  9.13168  9.41628  9.42467  9.59094  9.98005  9.76790      1 M - - -
          2.69004  4.42757  2.77894  2.73532  3.46034  2.41044  3.73026  3.29057  2.66024  2.69346  4.22829  2.88510  2.74065  3.18678  2.90332  2.38167  2.77660  2.98768  4.59009  3.61539
          0.77189  0.95216  1.88417  0.76240  0.62839  1.45944  0.26444
      2   3.76988  7.13653  2.65014  2.59054  4.04989  5.51869  5.71058  3.09149  1.80756  2.85564  3.25234  0.88072  5.91115  4.82177  4.94838  3.82597  3.23470  5.50524  7.59421  6.20904     13 n - - -
          2.68618  4.42225  2.77519  2.73123  3.46354  2.40513  3.72494  3.29354  2.67741  2.69355  4.24690  2.90347  2.73739  3.18146  2.89801  2.37887  2.77519  2.98518  4.58477  3.61503
          0.23238  7.62508  1.57567  0.61958  0.77255  1.40665  0.28099
      3   3.31540  6.84685  4.98264  3.49740  6.09643  5.42864  5.62975  2.81992  3.50203  1.89481  1.98127  2.33120  5.81896  3.09661  3.89379  2.48384  1.27514  5.18508  7.34128  5.99678     14 t - - -
          2.68653  4.42260  2.77555  2.73159  3.46389  2.40548  3.72002  3.29389  2.67776  2.69390  4.24725  2.89967  2.73775  3.18182  2.89836  2.37922  2.77555  2.98554  4.58512  3.61538
          0.10666  2.60980  3.58913  0.03527  3.36241  0.91567  0.51124
      4   3.91557  7.11720  2.46069  4.47448  3.39840  5.52419  5.71708  3.59073  1.13374  2.10419  3.07379  2.41257  4.15319  2.26671  4.95713  3.58295  2.60768  5.48175  7.57978  6.19984     16 k - - -
          2.68629  4.42236  2.77531  2.73134  3.46365  2.40524  3.72506  3.29365  2.67752  2.69366  4.24701  2.90150  2.73751  3.18158  2.89812  2.37898  2.77531  2.98530  4.58488  3.61514
          0.04408  3.88838  3.78765  0.09795  2.37191  0.54609  0.86562
      5   3.02351  7.28420  3.71336  2.30672  3.42229  3.92862  5.86108  2.48508  2.41817  2.35869  2.22170  2.87841  3.49659  2.71761  5.09909  3.01682  2.04569  2.86296  7.74241  6.35782     18 t - - -
          2.68618  4.42225  2.77519  2.73123  3.46354  2.40513  3.72494  3.29354  2.67741  2.69355  4.24690  2.90347  2.73739  3.18146  2.89801  2.37887  2.77519  2.98518  4.58477  3.61503
          0.00062  7.78905  8.51139  0.61958  0.77255  0.29105  1.37625
      6   3.59106  7.03902  4.45963  4.35332  2.44546  6.70591  7.01563  2.69486  2.91862  2.21807  0.80087  2.68938  7.07411  3.76251  6.56993  4.16251  3.93910  3.42525  7.65299  4.04265     19 m - - -
          2.68618  4.42225  2.77519  2.73123  3.46354  2.40513  3.72494  3.29354  2.67741  2.69355  4.24690  2.90347  2.73739  3.18146  2.89801  2.37887  2.77519  2.98518  4.58477  3.61503
          0.00367  8.36323  5.67471  0.61958  0.77255  1.31631  0.31214
      7   3.82641  4.37362  3.18861  1.42725  7.26618  2.86905  6.38168  4.32063  1.38714  3.12158  4.07249  2.06271  6.58775  3.35406  5.60977  3.39513  2.78812  3.58897  8.35812  4.50638     20 k - - -
          2.68618  4.42225  2.77519  2.73123  3.46354  2.40513  3.72494  3.29354  2.67741  2.69355  4.24690  2.90347  2.73739  3.18146  2.89801  2.37887  2.77519  2.98518  4.58477  3.61503
          0.00034  8.37692  9.09926  0.61958  0.77255  1.42765  0.27427
      8   2.97369  7.94048  3.90583  2.97122  7.28696  3.63373  3.19427  6.77392  1.29946  3.42106  4.72266  1.70937  4.58998  2.05057  3.45271  2.54376  3.22492  3.78488  8.37233  6.96053     21 k - - -
          2.68618  4.42225  2.77519  2.73123  3.46354  2.40513  3.72494  3.29354  2.67741  2.69355  4.24690  2.90347  2.73739  3.18146  2.89801  2.37887  2.77519  2.98518  4.58477  3.61503
          0.01181  8.38529  4.46438  0.61958  0.77255  1.42765  0.27427
      9   4.48273  7.02423  7.60628  4.48102  0.84843  4.64679  7.15040  2.86955  3.91889  3.04101  2.68557  4.86130  7.18092  4.29977  6.78771  3.06544  4.26495  2.30580  7.64590  1.82683     22 f - - -
          2.68618  4.42225  2.77519  2.73123  3.46354  2.40513  3.72494  3.29354  2.67741  2.69355  4.24690  2.90347  2.73739  3.18146  2.89801  2.37887  2.77519  2.98518  4.58477  3.61503
          0.00033  8.40555  9.12789  0.61958  0.77255  0.60977  0.78411
     10   3.07380  4.50417  2.83843  1.63807  7.32050  6.23364  3.04327  3.90727  1.23751  3.27704  7.01442  2.45494  6.62714  2.73414  3.81903  3.08853  2.85015  4.41932  8.40600  6.99424     23 k - - -
          2.68618  4.42225  2.77519  2.73123  3.46354  2.40513  3.72494  3.29354  2.67741  2.69355  4.24690  2.90347  2.73739  3.18146  2.89801  2.37887  2.77519  2.98518  4.58477  3.61503
          0.00033  8.42067  9.14301  0.61958  0.77255  0.91890  0.50909
     11   2.72238  7.98044  4.54285  1.67728  4.51919  4.30811  4.58068  2.21361  2.43125  6.28569  4.27682  3.22384  3.88055  2.82053  3.66709  3.32610  2.52937  1.54111  8.41318  4.32351     24 v - - -
          2.68618  4.42225  2.77519  2.73123  3.46354  2.40513  3.72494  3.29354  2.67741  2.69355  4.24690  2.90347  2.73739  3.18146  2.89801  2.37887  2.77519  2.98518  4.58477  3.61503
          0.00032  8.43041  9.15276  0.61958  0.77255  0.21990  1.62254
     12   3.80302  8.73377  9.75804  9.24746  6.93264  9.41630  9.86262  2.03579  9.22884  0.42796  2.08894  9.62528  9.15539  8.89708  9.11569  8.95888  7.85750  2.67747  9.41215  8.58737     25 L - - -
          2.68618  4.42225  2.77519  2.73123  3.46354  2.40513  3.72494  3.29354  2.67741  2.69355  4.24690  2.90347  2.73739  3.18146  2.89801  2.37887  2.77519  2.98518  4.58477  3.61503
          0.00032  8.44125  9.16360  0.61958  0.77255  0.48576  0.95510
     13   3.54630  8.00663  1.67111  2.93080  7.35284  4.40123  4.11957  6.84012  2.99442  6.31241  7.04722  2.07503  4.13014  5.54723  4.27674  1.29285  1.56163  6.39793  8.43840  7.02594     26 s - - -
          2.68618  4.42225  2.77519  2.73123  3.46354  2.40513  3.72494  3.29354  2.67741  2.69355  4.24690  2.90347  2.73739  3.18146  2.89801  2.37887  2.77519  2.98518  4.58477  3.61503
          0.00032  8.44125  9.16360  0.61958  0.77255  0.48576  0.95510
     14   3.14094  7.97054  1.68179  1.78040  4.30511  4.69847  4.28298  2.50486  2.37566  2.55268  4.83142  2.22464  6.65344  3.97995  5.67791  3.29803  2.57344  2.82953  8.40899  7.00388     27 d - - -
          2.68618  4.42225  2.77519  2.73123  3.46354  2.40513  3.72494  3.29354  2.67741  2.69355  4.24690  2.90347  2.73739  3.18146  2.89801  2.37887  2.77519  2.98518  4.58477  3.61503
          0.00032  8.44125  9.16360  0.61958  0.77255  0.48576  0.95510
     15   2.70316  4.44382  2.07232  1.75409  3.51702  6.25336  4.09078  6.82686  1.51644  3.71535  4.80453  2.52148  6.64686  2.70948  3.46218  2.51663  3.38851  3.66265  8.42559  7.01387     28 k - - -
          2.68618  4.42225  2.77519  2.73123  3.46354  2.40513  3.72494  3.29354  2.67741  2.69355  4.24690  2.90347  2.73739  3.18146  2.89801  2.37887  2.77519  2.98518  4.58477  3.61503
          0.00032  8.44125  9.16360  0.61958  0.77255  0.48576  0.95510
     16   2.35867  7.99429  2.46915  0.72067  7.34056  6.25388  6.44095  6.82741  2.14027  4.31630  3.33086  3.61259  6.64747  2.72604  5.66828  3.54744  3.77815  4.41809  8.42624  7.01452     29 e - - -
          2.68618  4.42225  2.77519  2.73123  3.46354  2.40513  3.72494  3.29354  2.67741  2.69355  4.24690  2.90347  2.73739  3.18146  2.89801  2.37887  2.77519  2.98518  4.58477  3.61503
          0.00032  8.44125  9.16360  0.61958  0.77255  0.48576  0.95510
     17   4.32379  8.21165  9.03994  4.34816  6.84302  8.41689  8.82800  2.96775  8.34846  0.32859  2.01198  8.59794  8.55354  8.32363  8.32946  7.80246  3.61982  3.26661  8.96168  7.93162     30 L - - -
          2.68618  4.42225  2.77519  2.73123  3.46354  2.40513  3.72494  3.29354  2.67741  2.69355  4.24690  2.90347  2.73739  3.18146  2.89801  2.37887  2.77519  2.98518  4.58477  3.61503
          0.00032  8.44125  9.16360  0.61958  0.77255  0.48576  0.95510
     18   1.54780  7.99355  3.76803  3.03670  7.33983  4.03199  6.44033  4.08450  1.79260  4.66033  4.37421  3.17750  6.64689  2.15991  3.18995  1.63418  2.82011  3.34882  8.42551  7.01382     31 a - - -
          2.68651  4.42258  2.77553  2.73156  3.46387  2.40546  3.72528  3.29387  2.67774  2.68897  4.24723  2.90380  2.73773  3.18179  2.89834  2.37920  2.77553  2.98551  4.58510  3.61536
          0.02648  3.64848  9.16360  0.03752  3.30149  0.48576  0.95510
     19   2.27863  7.99232  3.80154  2.67176  3.67505  3.99045  3.89806  4.28597  1.85736  2.71329  4.37412  2.23655  6.64724  1.90462  3.85118  2.15478  2.60988  4.27547  8.42463  4.50683     33 k - - -
          2.68646  4.42253  2.77548  2.73151  3.46382  2.40226  3.72523  3.29382  2.67769  2.69383  4.24718  2.90375  2.73768  3.18175  2.89829  2.37915  2.77548  2.98547  4.58505  3.61531
          0.02264  3.80409  9.16360  0.04344  3.15793  0.48576  0.95510
     20   4.13598  4.45626  7.70011  7.08682  6.19367  6.89699  7.23919  0.79496  4.22191  4.06612  6.21618  7.06556  4.72431  3.86209  6.87685  3.61036  3.48233  0.94031  7.72935  6.55303     35 i - - -
          2.68618  4.42225  2.77519  2.73123  3.46354  2.40513  3.72494  3.29354  2.67741  2.69355  4.24690  2.90347  2.73739  3.18146  2.89801  2.37887  2.77519  2.98518  4.58477  3.61503
          0.00032  8.44125  9.16360  0.61958  0.77255  0.48576  0.95510
     21   2.99719  7.66501  3.22616  1.97070  3.57469  6.37357  4.31909  2.02006  3.98421  3.75490  3.74206  2.57266  6.76237  3.53272  5.85657  2.44586  1.99156  1.88850  8.18000  3.10458     36 v - - -
          2.68618  4.42225  2.77519  2.73123  3.46354  2.40513  3.72494  3.29354  2.67741  2.69355  4.24690  2.90347  2.73739  3.18146  2.89801  2.37887  2.77519  2.98518  4.58477  3.61503
          0.00032  8.44125  9.16360  0.61958  0.77255  0.48576  0.95510
     22   9.86504 10.31723  9.83846  9.93177 10.49461  0.00069 10.45083 10.92783 10.12739  9.94675 11.32155 10.27292  9.53000 10.44140  9.86074 10.28971 10.26014 10.56255 10.73786 10.75031     37 G - - -
          2.68618  4.42225  2.77519  2.73123  3.46354  2.40513  3.72494  3.29354  2.67741  2.69355  4.24690  2.90347  2.73739  3.18146  2.89801  2.37887  2.77519  2.98518  4.58477  3.61503
          0.00032  8.44125  9.16360  0.61958  0.77255  0.48576  0.95510
     23   9.86504 10.31723  9.83846  9.93177 10.49461  0.00069 10.45083 10.92783 10.12739  9.94675 11.32155 10.27292  9.53000 10.44140  9.86074 10.28971 10.26014 10.56255 10.73786 10.75031     38 G - - -
          2.68618  4.42225  2.77519  2.73123  3.46354  2.40513  3.72494  3.29354  2.67741  2.69355  4.24690  2.90347  2.73739  3.18146  2.89801  2.37887  2.77519  2.98518  4.58477  3.61503
          0.00022  8.44115        *  0.61958  0.77255  0.00000        *
//
